# Supplementary material for: Hybrid de novo tandem repeat detection using short and long reads
Source: BMC Med Genomics. 2015 Sep 23;8(Suppl 3):S5. doi: 10.1186/1755-8794-8-S3-S5 (PMC4582210; doi:10.1186/1755-8794-8-S3-S5)
Supplement: Additional file 1 — Sample additional file title. Positions and sequences for the biologically significant TR detected by MixTaR on the Philadelphia strain of L. pneumophila and presented in [45,46]. [file 1755-8794-8-S3-S5-S1.csv]

Gene	Position in genome		Tandem repeat length (bp)	Pattern length (bp)	Copy number	Error rate	Tandem repeat sequence
	From (bp)	To (bp)
LPG0451	489369	489545	177	30	5.90	0.184	GCAGCGGAATTAAAAGCAGCCGGATTTAGC GCAAAAGAATTGAAAGATGCTGGTTTTAGC GCCTCGGATTTGAAAAATGCCGGATTTAGC GCAAAAGAATTGAAAGATGCTGGTTTTAGC GCCTCAGATTTGAAAAGCGCAGGATTTAGT GCATCAGAATTAAAGAATGCTGGATAT
LPG0688	741640	741693	54	9	6.00	0.222	GTTGGTGCC GGCGATATG GGCGGCATG GGCGGAATG GGTGGCATG GGCGGAATG
LPG1038	1139115	1139164	50	12	4.17	0.158	TTGATGCCAATT ATGGTGCCAATT TTGATGCCAGTT ATGATGCCACTT GT
LPG1299	1428345	1428398	54	18	3.00	0.194	AATCAGAAGTTCAGACTA AACCAGAGGCCCAGGCTG AGCCAGAAGTTCAGGCTG
LPG1555	1718802	1718843	42	21	2.00	0.000	TTTCTTACCAATTAATTTATA TTTCTTACCAATTAATTTATA
LPG1602	1767361	1768188	828	90	9.20	0.360	TATCATTTAAACCAAGATGAATTAATCTGGAGTCTTTAAAGACTTGGAATATAGCTGCTAACTCCTCAGCGGTCATCAACTCCAGACTAT TCTCGCCTAAATCAAGATGAGTCACCCCTGTACACTGGAGTGAACAAAACATCGCTGTCATTTGAAACATGTCCAGATGCCCAATGCCAT TACGGCATAAATTGAGATGGGTGACGGAGGAGTCTTTTAGAGCATCAAATAGAGTCTCAAAAGCAGCAGCAACCATTAGATGCAATCCAT TATCACTTAAATCGAGGTGAGTGACTGGAGAATCTTTTATGGCACTCAACAGGGATGAAAATTCGGCACCTGTCCTTTGATAAAGATCAT TATTACGTAAACCAAGATGGCTAATTGAAGATACT…
LPG1948	2176008	2176644	637	90	7.08	0.283	TGCCAAGGAAATTATCGCTTAAATTAAGATGGGTAATTCCTGTATGATTCACTGCTTTCAACATAACAAACAGATCGGTTTTTGCCATTT TTCCAAAGTTATTCCAACTCAAATCAAGATGAGTGATCCCAGAGTCTTTAAGAGCACCCAACATAGTTGATAACTCAGGTCCCTTCCTTT CACCAAGTTTATTACCATACAAATCAAGATGAGTTACTCCAGAATCCTTAAGAGTACTCAATATATCGAATAACTCTGATTCTGTCTTTG TCCCAAGGTCATTCTCAGCCAAACTAAGTGATGTGATTCCAGAACCTTTGATTGCATTCAGAATTTCAACCAATTCAGCCCCAGATTTTT CTCCAAAGTCATTCCCGCTTAGATCAAGATGAGTG…
LPG1958	2189673	2190854	1182	87	13.59	0.278	TATAAGCTTACTCTGACAAAACTTACAGAGGATGAATTAAAAAAAGATTTTGCCACAATTCCAAGCTGGGCAACTCACCTTGACTTA TCAAACAATCGCCTCGGCGAAACAAGCAATGAAGAATTAATAAGAGTCTTTGCCAAAATTCCAGGCTGGATAAGCCATATTAAATTA AGATTTAACAACCTCGGCCAAAAAAACGGTAAGGACTTGGCAAAAGCTTTTGCCAAAATACCAATTTCGGTGACTACGCTTGATTTA GGTTCCAATCAACTTGGCAAAAAAAGTGGAGAGGAATTGGCAAATGCATTCGCAGGAATTCCAACATCGGTGACCAGGCTTATATTG AGCCAAAACGAACTTTACAAGAGAACTGGGGGGGAACTGGCAACTGC…
LPG2392	2703828	2704392	565	87	6.49	0.328	ATGTTTTACGAATTAATATTAACCAGAACCAGCAACCTGATACAAGAATTTATCTCTATTCCTCATGGCGTTACTTCTCTTGACTTG AGTTTAAATGAATTAGGCAATATAAGTAATGCTGAATTAATTCAGGCCTTTCATTATATACCTGACAGCGTTATATCGTTGGATTTG ACTAACAATCACTTATGCGACAAAAGTGGTGCAGAATTGGCACAACTCCTGGCCGCCATCCCTGCCAATGTCACTTCTCTTGATTTA AGCTCTAATAATCTCGACAGAAGAAGTGGTGCTGAGTTAGCACAAGCCTTTGCTGCTATCCCAGCCAGTGTAACTTCGCTTAATTTG CATTGTAATTACCTGGGCAATAACCGTGGAGTGGAGTTAGCACAAGC…
LPG2559	2894029	2894077	49	12	4.08	0.108	TGGAGTCACGGC TAGAGTCACGGC TAGAGTCACGGC TAGAGTCAAAAC T
LPG2644	2990537	2991411	875	45	19.44	0.125	CTGGACCTCAAGGACCTCAAGGACCTAGAGGAGATAAAGGCGAGG CTGGCCCTAAAGGAGACCAAGGAGAGGCAGGGCCGCAGGGATTAC CCGGACCTAAAGGAGACCGAGGGGAAGCAGGGCCGCAGGGATTAC CCGGACCTAAAGGAGACCAAGGGGAGGCAGGACCGCAGGGATTAT CAGGCCCTAAAGGAGACCAAGGGGAAGCAGGACCGCAGGGATTAC CCGGACCTAAAGGAGACCAAGGGGAAGCAGGACCGCAGGGATTAC CCGGACCTAAAGGAGACCAAGGGGAGGCAGGACCGCAGGGATTAC CCGGACCTAAAGGAGACCAAGGGGAGGCAGGACCGCAGGGATTAC CAGGCCCTAAAGGAGACCGAGGGGAAGCAGG…
LPG2793	3144768	3145495	728	96	7.58	0.283	TGATCCTCCATTGGAAAAACAGGAAATAGCAGTAGATAAAACAATCCCTCTTACTGTGGAATTGATGCACCCTGCCCAAGTAATTCAGATAGGCAA TGATTCTCCCATAGAAAAACAGCAGCTAGACAATGAGGAAGAAACGCCGGTTGTTCTGGAATCATTACGCCCCCGTCCAGTCATTCATAAGGAATC TGAATCTATCACCCAAAAACTGCAAGTAGACAATGGACAAGAAATGCCGGTTGTTCTGGATTCAACATGCACTCCTCAAGCCATTCATAAGGAACT TGAATCTACCACTGAAAAACTGCAAGTAGACAATGGACACGAAATACCGGTTGTTCTCGAGTCAACACGCTCTCCTCAAATCATTCATACTGAGTC TGAATCTGTTG…
LPG2854	3230945	3231288	344	45	7.64	0.067	TTCTGTTGTGCCTTATTTTGCTTGTCCTGATTTTGCTGATCCTGG TTCTGCTGATCTTTGTTTTGCTTGTCCTGATTTTGCTGATCCTGG TTCTGTTGATCTTTGTTTTGCTTGTCCTGATTTTGTTGATCCTGG TTCTGCTGATTTTTGTTCTGCTTGTCCTGATTTTGCTTGTCCTGG TTCTGTTGATCTTTGTTTTGCTTGTCCTGATTTTGCTGATCCTGG TTCCGTTGATCTTTGTTTTGCTTGTCCTGATTTTGCTGATCCTGG TTCTGTTGATCTTTGTTTTGCTTGTCCTGATTTTGTTGATCCTGG TTCTGTTGATCCTTATCCTGCTGATTCTG
LPG1488	644759	1644992	234	24	9.75	0.010	CAAACTTGAGGAAGAGCAACGAAT CAAACTTGAGGAAGAGCAACGAAT CAAACTTGAGGAAGAGCAACGAAT CAAACTTGAGGAAGAGCAACGAAT CAAACTTGAGGAAGAACAACGAAT CAAACTTGAGGAAGAACAACGAAT CAAACTTGAGGAAGAACAACGAAT CAAACTTGAGGAAGAACAACGAAT CAAACTTGAGGAAGAGCAACGAAT CAAACTTGAGGAAGAGCA
LPG0854	930967	931055	89	39	2.28	0.200	TTGCTTTCTGTTTTTGGCTCAGTTTTGTTTTCAGTGGTC TTGCTTTCTGTTTTTGGTTCGGCCTTGCTTTCAGCTGGC TTATTTTCTGT
Intergenic	913349	913433	85	21	4.05	0.281	CAACTGAAATACCAGAACAGC CAATTGAGTATCCAGAGGAGC CATCAGAGTACCCTGAACAAC CTTTGGAGTACCCTGATAATC C
